# Supplementary material for: Phytochemical Composition and Antioxidant and Anti-Inflammatory Activities of Ligularia fischeri Turcz: A Comparison between Leaf and Root Extracts
Source: Plants (Basel). 2022 Nov 7;11(21):3005. doi: 10.3390/plants11213005 (PMC9656575; doi:10.3390/plants11213005)
Supplement: Supplementary file 1 [file plants-11-03005-s001.zip]

Archive with 1 entries (1 files):
- plants-1972991-supplementary.pdf
